# Supplementary material for: Biomarker Profile in Peripheral Blood Cells Related to Alzheimer’s Disease
Source: Mol Neurobiol. 2025 Mar 10;62(7):8949–64. doi: 10.1007/s12035-025-04767-y (PMC12208969; doi:10.1007/s12035-025-04767-y)
Supplement: Supplementary file 5 — Supplementary file5 (XLSX 95 KB) [file 12035_2025_4767_MOESM5_ESM.xlsx]

## Sheet: DAT-CTR
Group	ProteinGroups	Genes	AVG Log2 Ratio	Pvalue	Qvalue	UniProtIds	ProteinDescriptions	ProteinNames
P02549	P02549	SPTA1	-0.692443	9.60873e-15	9.73685e-13	P02549	Spectrin alpha chain, erythrocytic 1	SPTA1_HUMAN
Q6UX06	Q6UX06	OLFM4	1.22286	5.239e-14	4.60101e-12	Q6UX06	Olfactomedin-4	OLFM4_HUMAN
P10253	P10253	GAA	0.789091	1.92466e-13	1.58463e-11	P10253	Lysosomal alpha-glucosidase	LYAG_HUMAN
P00915	P00915	CA1	-2.43278	1.296e-12	9.14603e-11	P00915	Carbonic anhydrase 1	CAH1_HUMAN
P68871	P68871	HBB	-1.28889	1.60656e-12	1.11388e-10	P68871	Hemoglobin subunit beta	HBB_HUMAN
P11277	P11277	SPTB	-1.28038	1.91643e-12	1.30582e-10	P11277	Spectrin beta chain, erythrocytic	SPTB1_HUMAN
P05091	P05091	ALDH2	0.643993	3.09239e-12	2.03685e-10	P05091	Aldehyde dehydrogenase, mitochondrial	ALDH2_HUMAN
O00602	O00602	FCN1	-0.962046	2.81364e-10	1.42558e-08	O00602	Ficolin-1	FCN1_HUMAN
P49863	P49863	GZMK	0.923302	6.76697e-09	2.70132e-07	P49863	Granzyme K	GRAK_HUMAN
O43175	O43175	PHGDH	0.601333	2.76156e-07	7.90846e-06	O43175	D-3-phosphoglycerate dehydrogenase	SERA_HUMAN
P16157	P16157	ANK1	-1.42486	3.55016e-07	9.67602e-06	P16157	Ankyrin-1	ANK1_HUMAN
P02042	P02042	HBD	-1.53932	5.74103e-07	1.47328e-05	P02042	Hemoglobin subunit delta	HBD_HUMAN
P08514	P08514	ITGA2B	-0.775509	7.7025e-07	1.9266e-05	P08514	Integrin alpha-IIb	ITA2B_HUMAN
P37802	P37802	TAGLN2	-0.650178	7.8682e-07	1.95567e-05	P37802	Transgelin-2	TAGL2_HUMAN
P11678	P11678	EPX	0.971611	1.18441e-06	2.76969e-05	P11678	Eosinophil peroxidase	PERE_HUMAN
P00918	P00918	CA2	-0.786495	2.30371e-06	4.79171e-05	P00918	Carbonic anhydrase 2	CAH2_HUMAN
Q96RP9	Q96RP9	GFM1	0.972175	2.84683e-06	5.79931e-05	Q96RP9	Elongation factor G, mitochondrial	EFGM_HUMAN
Q9H4B7	Q9H4B7	TUBB1	-0.91923	4.22684e-06	8.10897e-05	Q9H4B7	Tubulin beta-1 chain	TBB1_HUMAN
P69891	P69891	HBG1	-0.651982	1.08788e-05	0.000185846	P69891	Hemoglobin subunit gamma-1	HBG1_HUMAN
P30043	P30043	BLVRB	-1.03739	1.32697e-05	0.000220345	P30043	Flavin reductase (NADPH)	BLVRB_HUMAN
Q15942	Q15942	ZYX	-0.820392	1.66171e-05	0.000265874	Q15942	Zyxin	ZYX_HUMAN
P14222	P14222	PRF1	-0.734256	2.40215e-05	0.000352911	P14222	Perforin-1	PERF_HUMAN
P04792	P04792	HSPB1	-0.913239	4.16534e-05	0.000565685	P04792	Heat shock protein beta-1	HSPB1_HUMAN
O15117	O15117	FYB	-0.688523	4.83177e-05	0.000638634	O15117	FYN-binding protein	FYB_HUMAN
Q96JJ7	Q96JJ7	TMX3	-0.691175	5.44681e-05	0.000703458	Q96JJ7	Protein disulfide-isomerase TMX3	TMX3_HUMAN
Q9UBW5	Q9UBW5	BIN2	-0.663521	5.43485e-05	0.000703458	Q9UBW5	Bridging integrator 2	BIN2_HUMAN
Q05682	Q05682	CALD1	-0.732484	5.90796e-05	0.000750928	Q05682	Caldesmon	CALD1_HUMAN
P04271	P04271	S100B	5.17159	6.56404e-05	0.000815757	P04271	Protein S100-B	S100B_HUMAN
O00151	O00151	PDLIM1	-1.03168	8.17272e-05	0.000963904	O00151	PDZ and LIM domain protein 1	PDLI1_HUMAN
P28676	P28676	GCA	0.634735	0.000103412	0.00116104	P28676	Grancalcin	GRAN_HUMAN
O75116	O75116	ROCK2	-0.652544	0.000133275	0.00143126	O75116	Rho-associated protein kinase 2	ROCK2_HUMAN
TRYP_PIG	TRYP_PIG	NaN	-0.724854	0.000146285	0.00154165	TRYP_PIG	Trypsin - Sus scrofa (Pig),	NaN
P23229	P23229	ITGA6	-0.623754	0.000173826	0.00178896	P23229	Integrin alpha-6	ITA6_HUMAN
P15848	P15848	ARSB	0.860549	0.000176287	0.00180358	P15848	Arylsulfatase B	ARSB_HUMAN
P02730	P02730	SLC4A1	-0.620214	0.000362049	0.00322357	P02730	Band 3 anion transport protein	B3AT_HUMAN
P30511	P30511	HLA-F	-1.61332	0.00039466	0.00345831	P30511	HLA class I histocompatibility antigen, alpha chain F	HLAF_HUMAN
P17947	P17947	SPI1	0.713377	0.000449835	0.00386407	P17947	Transcription factor PU,1	SPI1_HUMAN
P50897	P50897	PPT1	0.730242	0.000496458	0.00417447	P50897	Palmitoyl-protein thioesterase 1	PPT1_HUMAN
P68366	P68366	TUBA4A	-1.68466	0.00054161	0.00449673	P68366	Tubulin alpha-4A chain	TBA4A_HUMAN
Q01813	Q01813	PFKP	-0.998992	0.000550155	0.00453906	Q01813	ATP-dependent 6-phosphofructokinase, platelet type	PFKAP_HUMAN
P30040	P30040	ERP29	0.631277	0.000581801	0.00474387	P30040	Endoplasmic reticulum resident protein 29	ERP29_HUMAN
P02766	P02766	TTR	-1.81983	0.000625385	0.00499297	P02766	Transthyretin	TTHY_HUMAN
Q15404	Q15404	RSU1	-0.78887	0.000655367	0.00518002	Q15404	Ras suppressor protein 1	RSU1_HUMAN
P61158	P61158	ACTR3	-1.11025	0.000925286	0.00677172	P61158	Actin-related protein 3	ARP3_HUMAN
P05114	P05114	HMGN1	-0.906981	0.00109015	0.00769332	P05114	Non-histone chromosomal protein HMG-14	HMGN1_HUMAN
Q15691	Q15691	MAPRE1	-0.607742	0.00118626	0.00808496	Q15691	Microtubule-associated protein RP/EB family member 1	MARE1_HUMAN
Q9NRW1	Q9NRW1	RAB6B	-5.44048	0.00147191	0.00945851	Q9NRW1	Ras-related protein Rab-6B	RAB6B_HUMAN
P37840	P37840	SNCA	-0.817457	0.0017463	0.0106998	P37840	Alpha-synuclein	SYUA_HUMAN
P06865	P06865	HEXA	0.611968	0.00183054	0.0110366	P06865	Beta-hexosaminidase subunit alpha	HEXA_HUMAN
P49585	P49585	PCYT1A	1.14097	0.00195036	0.0115734	P49585	Choline-phosphate cytidylyltransferase A	PCY1A_HUMAN
P10153	P10153	RNASE2	0.99768	0.0020598	0.0119876	P10153	Non-secretory ribonuclease	RNAS2_HUMAN
Q9Y6C2	Q9Y6C2	EMILIN1	-1.11189	0.00207198	0.0119876	Q9Y6C2	EMILIN-1	EMIL1_HUMAN
Q14554	Q14554	PDIA5	0.671298	0.00212691	0.0121819	Q14554	Protein disulfide-isomerase A5	PDIA5_HUMAN
P20592	P20592	MX2	0.738169	0.00223859	0.0126204	P20592	Interferon-induced GTP-binding protein Mx2	MX2_HUMAN
Q9ULV4	Q9ULV4	CORO1C	-0.777519	0.00264933	0.0143816	Q9ULV4	Coronin-1C	COR1C_HUMAN
P40197	P40197	GP5	-2.11475	0.0027946	0.0149434	P40197	Platelet glycoprotein V	GPV_HUMAN
Q9UFN0	Q9UFN0	NIPSNAP3A	0.749979	0.00283768	0.0150531	Q9UFN0	Protein NipSnap homolog 3A	NPS3A_HUMAN
P28161	P28161	GSTM2	1.58214	0.00294799	0.0155339	P28161	Glutathione S-transferase Mu 2	GSTM2_HUMAN
P21291	P21291	CSRP1	-0.813413	0.00354859	0.0180026	P21291	Cysteine and glycine-rich protein 1	CSRP1_HUMAN
Q12931	Q12931	TRAP1	0.698461	0.00360976	0.018173	Q12931	Heat shock protein 75 kDa, mitochondrial	TRAP1_HUMAN
P20718	P20718	GZMH	-0.708942	0.0038201	0.0189186	P20718	Granzyme H	GRAH_HUMAN
P16671	P16671	CD36	-1.51933	0.00442401	0.0210647	P16671	Platelet glycoprotein 4	CD36_HUMAN
P52943	P52943	CRIP2	0.905442	0.00454305	0.0213557	P52943	Cysteine-rich protein 2	CRIP2_HUMAN
Q8N392	Q8N392	ARHGAP18	-0.763748	0.00458555	0.0214463	Q8N392	Rho GTPase-activating protein 18	RHG18_HUMAN
P28482	P28482	MAPK1	-0.599721	0.00535008	0.0241089	P28482	Mitogen-activated protein kinase 1	MK01_HUMAN
P62942	P62942	FKBP1A	-1.675	0.00597633	0.0261266	P62942	Peptidyl-prolyl cis-trans isomerase FKBP1A	FKB1A_HUMAN
Q8N6Q3	Q8N6Q3	CD177	1.11173	0.00633711	0.0270749	Q8N6Q3	CD177 antigen	CD177_HUMAN
P62937	P62937	PPIA	-0.964058	0.00649746	0.0275219	P62937	Peptidyl-prolyl cis-trans isomerase A	PPIA_HUMAN
Q13464	Q13464	ROCK1	-0.812023	0.00650477	0.0275234	Q13464	Rho-associated protein kinase 1	ROCK1_HUMAN
P33176	P33176	KIF5B	-0.951109	0.00683595	0.0285567	P33176	Kinesin-1 heavy chain	KINH_HUMAN
Q92614	Q92614	MYO18A	-0.611124	0.00722028	0.0298479	Q92614	Unconventional myosin-XVIIIa	MY18A_HUMAN
P80511	P80511	S100A12	-2.1059	0.00740627	0.0304068	P80511	Protein S100-A12	S10AC_HUMAN
P60953	P60953	CDC42	-0.73143	0.00771612	0.0313725	P60953	Cell division control protein 42 homolog	CDC42_HUMAN
Q9HCC0	Q9HCC0	MCCC2	0.875105	0.00798078	0.0320855	Q9HCC0	Methylcrotonoyl-CoA carboxylase beta chain, mitochondrial	MCCB_HUMAN
Q9Y613	Q9Y613	FHOD1	-0.888699	0.00896031	0.035165	Q9Y613	FH1/FH2 domain-containing protein 1	FHOD1_HUMAN
Q13404	Q13404	UBE2V1	-0.653024	0.00918013	0.0356146	Q13404	Ubiquitin-conjugating enzyme E2 variant 1	UB2V1_HUMAN
Q14289	Q14289	PTK2B	-0.803436	0.00967798	0.0367057	Q14289	Protein-tyrosine kinase 2-beta	FAK2_HUMAN
Q9Y608	Q9Y608	LRRFIP2	-0.697002	0.0112571	0.0406285	Q9Y608	Leucine-rich repeat flightless-interacting protein 2	LRRF2_HUMAN
O14618	O14618	CCS	-0.608905	0.0121139	0.0427066	O14618	Copper chaperone for superoxide dismutase	CCS_HUMAN
P10720	P10720	PF4V1	-7.51593	0.0134575	0.046015	P10720	Platelet factor 4 variant	PF4V_HUMAN
P41226	P41226	UBA7	-0.622866	0.0141613	0.0477113	P41226	Ubiquitin-like modifier-activating enzyme 7	UBA7_HUMAN
P20039	P20039	HLA-DRB1	1.41783	0.0144362	0.048349	P20039	HLA class II histocompatibility antigen, DRB1-11 beta chain	2B1B_HUMAN
Q93033	Q93033	CD101	1.1616	0.014559	0.0485547	Q93033	Immunoglobulin superfamily member 2	IGSF2_HUMAN

## Sheet: MCI-CTR
Group	ProteinGroups	Genes	AVG Log2 Ratio	Pvalue	Qvalue	UniProtIds	ProteinDescriptions	ProteinNames
Q9Y490	Q9Y490	TLN1	-0.770025	1.73804e-56	1.37375e-53	Q9Y490	Talin-1	TLN1_HUMAN
P18206	P18206	VCL	-0.719384	1.17502e-31	3.31692e-29	P18206	Vinculin	VINC_HUMAN
P42224	P42224	STAT1	0.75682	8.8738e-17	1.13127e-14	P42224	Signal transducer and activator of transcription 1-alpha/beta	STAT1_HUMAN
P00488	P00488	F13A1	-1.01548	1.19198e-14	1.14226e-12	P00488	Coagulation factor XIII A chain	F13A_HUMAN
P68871	P68871	HBB	-1.80891	1.69418e-14	1.55707e-12	P68871	Hemoglobin subunit beta	HBB_HUMAN
P10253	P10253	GAA	0.588048	5.94897e-13	4.60987e-11	P10253	Lysosomal alpha-glucosidase	LYAG_HUMAN
Q13201	Q13201	MMRN1	-0.787896	6.99014e-13	5.31251e-11	Q13201	Multimerin-1	MMRN1_HUMAN
Q13418	Q13418	ILK	-0.848223	1.24549e-12	8.94939e-11	Q13418	Integrin-linked protein kinase	ILK_HUMAN
P00915	P00915	CA1	-1.74472	5.90424e-12	3.58978e-10	P00915	Carbonic anhydrase 1	CAH1_HUMAN
P02671	P02671	FGA	-0.69985	2.9125e-11	1.64431e-09	P02671	Fibrinogen alpha chain	FIBA_HUMAN
P08514	P08514	ITGA2B	-1.27497	4.99859e-11	2.78231e-09	P08514	Integrin alpha-IIb	ITA2B_HUMAN
P11277	P11277	SPTB	-0.817339	7.65168e-11	4.08641e-09	P11277	Spectrin beta chain, erythrocytic	SPTB1_HUMAN
P02679	P02679	FGG	-0.712099	5.74168e-10	2.83639e-08	P02679	Fibrinogen gamma chain	FIBG_HUMAN
P37802	P37802	TAGLN2	-0.649032	7.57176e-10	3.60525e-08	P37802	Transgelin-2	TAGL2_HUMAN
P02675	P02675	FGB	-0.74379	9.45582e-10	4.44874e-08	P02675	Fibrinogen beta chain	FIBB_HUMAN
Q05682	Q05682	CALD1	-1.00441	1.66808e-09	7.66542e-08	Q05682	Caldesmon	CALD1_HUMAN
P20039	P20039	HLA-DRB1	1.47019	4.63267e-09	1.96864e-07	P20039	HLA class II histocompatibility antigen, DRB1-11 beta chain	2B1B_HUMAN
O95810	O95810	SDPR	-0.973801	5.19097e-09	2.18242e-07	O95810	Serum deprivation-response protein	SDPR_HUMAN
P23229	P23229	ITGA6	-1.00277	5.315e-09	2.21104e-07	P23229	Integrin alpha-6	ITA6_HUMAN
P00918	P00918	CA2	-1.04452	8.67369e-09	3.328e-07	P00918	Carbonic anhydrase 2	CAH2_HUMAN
P06396	P06396	GSN	-0.907438	1.94639e-08	6.6888e-07	P06396	Gelsolin	GELS_HUMAN
P69891	P69891	HBG1	-4.58223	3.88905e-08	1.28079e-06	P69891	Hemoglobin subunit gamma-1	HBG1_HUMAN
P07996	P07996	THBS1	-0.637221	2.67399e-07	7.71359e-06	P07996	Thrombospondin-1	TSP1_HUMAN
Q14766	Q14766	LTBP1	-0.586329	2.82816e-07	7.98349e-06	Q14766	Latent-transforming growth factor beta-binding protein 1	LTBP1_HUMAN
P02042	P02042	HBD	-0.992831	4.28489e-07	1.15845e-05	P02042	Hemoglobin subunit delta	HBD_HUMAN
P16157	P16157	ANK1	-1.15672	4.71093e-07	1.2495e-05	P16157	Ankyrin-1	ANK1_HUMAN
Q5JSH3	Q5JSH3	WDR44	-0.645984	5.08622e-07	1.33117e-05	Q5JSH3	WD repeat-containing protein 44	WDR44_HUMAN
Q9H4B7	Q9H4B7	TUBB1	-0.84993	5.73844e-07	1.47328e-05	Q9H4B7	Tubulin beta-1 chain	TBB1_HUMAN
Q15942	Q15942	ZYX	-0.692619	1.15578e-06	2.73512e-05	Q15942	Zyxin	ZYX_HUMAN
O75116	O75116	ROCK2	-0.769893	1.20442e-06	2.79313e-05	O75116	Rho-associated protein kinase 2	ROCK2_HUMAN
O00151	O00151	PDLIM1	-1.29622	1.67341e-06	3.69459e-05	O00151	PDZ and LIM domain protein 1	PDLI1_HUMAN
Q15833	Q15833	STXBP2	-0.760182	5.12438e-06	9.5979e-05	Q15833	Syntaxin-binding protein 2	STXB2_HUMAN
P08567	P08567	PLEK	-0.587053	5.47278e-06	0.000102021	P08567	Pleckstrin	PLEK_HUMAN
P67936	P67936	TPM4	-0.774478	5.75661e-06	0.000106808	P67936	Tropomyosin alpha-4 chain	TPM4_HUMAN
Q9HBI1	Q9HBI1	PARVB	-0.706075	8.80203e-06	0.000154603	Q9HBI1	Beta-parvin	PARVB_HUMAN
P04271	P04271	S100B	5.25755	1.07323e-05	0.00018454	P04271	Protein S100-B	S100B_HUMAN
P50225	P50225	SULT1A1	-1.0397	1.12362e-05	0.000190581	P50225	Sulfotransferase 1A1	ST1A1_HUMAN
Q9NZN3	Q9NZN3	EHD3	-0.812936	1.5603e-05	0.000251687	Q9NZN3	EH domain-containing protein 3	EHD3_HUMAN
Q9UBW5	Q9UBW5	BIN2	-0.729986	1.78549e-05	0.000277805	Q9UBW5	Bridging integrator 2	BIN2_HUMAN
Q9Y251	Q9Y251	HPSE	-0.824391	1.81422e-05	0.000281168	Q9Y251	Heparanase	HPSE_HUMAN
P30043	P30043	BLVRB	-0.723133	3.01527e-05	0.000424069	P30043	Flavin reductase (NADPH)	BLVRB_HUMAN
P68366	P68366	TUBA4A	-1.84992	3.41465e-05	0.000471842	P68366	Tubulin alpha-4A chain	TBA4A_HUMAN
Q01813	Q01813	PFKP	-0.951897	4.46106e-05	0.000593606	Q01813	ATP-dependent 6-phosphofructokinase, platelet type	PFKAP_HUMAN
P37840	P37840	SNCA	-1.07367	6.26964e-05	0.000786591	P37840	Alpha-synuclein	SYUA_HUMAN
Q15404	Q15404	RSU1	-0.653027	7.38894e-05	0.000887571	Q15404	Ras suppressor protein 1	RSU1_HUMAN
O75558	O75558	STX11	-0.844666	7.59322e-05	0.000906599	O75558	Syntaxin-11	STX11_HUMAN
Q96C24	Q96C24	SYTL4	-1.39649	8.48249e-05	0.000988873	Q96C24	Synaptotagmin-like protein 4	SYTL4_HUMAN
P04275	P04275	VWF	-0.70671	8.605e-05	0.000997962	P04275	von Willebrand factor	VWF_HUMAN
O76074	O76074	PDE5A	-1.39839	8.69626e-05	0.0010049	O76074	cGMP-specific 3',5'-cyclic phosphodiesterase	PDE5A_HUMAN
Q14247	Q14247	CTTN	-0.694549	0.000115842	0.00127879	Q14247	Src substrate cortactin	SRC8_HUMAN
P25205	P25205	MCM3	0.757861	0.000121647	0.00132804	P25205	DNA replication licensing factor MCM3	MCM3_HUMAN
P40197	P40197	GP5	-1.40624	0.000158164	0.00165361	P40197	Platelet glycoprotein V	GPV_HUMAN
Q9UDY2	Q9UDY2	TJP2	-0.870046	0.000161629	0.00168537	Q9UDY2	Tight junction protein ZO-2	ZO2_HUMAN
Q8N392	Q8N392	ARHGAP18	-0.693976	0.000180536	0.00183414	Q8N392	Rho GTPase-activating protein 18	RHG18_HUMAN
P50897	P50897	PPT1	0.904175	0.00018776	0.00188811	P50897	Palmitoyl-protein thioesterase 1	PPT1_HUMAN
P11234	P11234	RALB	-0.75049	0.000205248	0.00204318	P11234	Ras-related protein Ral-B	RALB_HUMAN
P05556	P05556	ITGB1	-0.641878	0.000268294	0.00257354	P05556	Integrin beta-1	ITB1_HUMAN
P16671	P16671	CD36	-1.00747	0.000323102	0.0029904	P16671	Platelet glycoprotein 4	CD36_HUMAN
Q6P179	Q6P179	ERAP2	0.671621	0.000359603	0.00321527	Q6P179	Endoplasmic reticulum aminopeptidase 2	ERAP2_HUMAN
Q9ULV4	Q9ULV4	CORO1C	-0.949777	0.000383117	0.00336462	Q9ULV4	Coronin-1C	COR1C_HUMAN
Q15746	Q15746	MYLK	-0.830792	0.000440029	0.00378866	Q15746	Myosin light chain kinase, smooth muscle	MYLK_HUMAN
Q27J81	Q27J81	INF2	-0.698391	0.000554754	0.00456747	Q27J81	Inverted formin-2	INF2_HUMAN
P41439	P41439	FOLR3	4.58154	0.000581488	0.00474387	P41439	Folate receptor gamma	FOLR3_HUMAN
P12931	P12931	SRC	-0.703153	0.000624455	0.00499297	P12931	Proto-oncogene tyrosine-protein kinase Src	SRC_HUMAN
Q7L576	Q7L576	CYFIP1	-0.619099	0.000789865	0.00597998	Q7L576	Cytoplasmic FMR1-interacting protein 1	CYFP1_HUMAN
P07359	P07359	GP1BA	-0.938005	0.000956421	0.00694812	P07359	Platelet glycoprotein Ib alpha chain	GP1BA_HUMAN
Q9Y6C2	Q9Y6C2	EMILIN1	-1.31348	0.000970985	0.00700311	Q9Y6C2	EMILIN-1	EMIL1_HUMAN
Q9H939	Q9H939	PSTPIP2	-0.729164	0.000998699	0.00716308	Q9H939	Proline-serine-threonine phosphatase-interacting protein 2	PPIP2_HUMAN
P31150	P31150	GDI1	-0.676573	0.00101587	0.00725987	P31150	Rab GDP dissociation inhibitor alpha	GDIA_HUMAN
P17301	P17301	ITGA2	-1.88557	0.00101825	0.00726374	P17301	Integrin alpha-2	ITA2_HUMAN
P11169	P11169	SLC2A3	-1.22553	0.00109894	0.00772779	P11169	Solute carrier family 2, facilitated glucose transporter member 3	GTR3_HUMAN
P50851	P50851	LRBA	-0.725268	0.00113182	0.00788878	P50851	Lipopolysaccharide-responsive and beige-like anchor protein	LRBA_HUMAN
P18054	P18054	ALOX12	-0.655308	0.00115916	0.00800224	P18054	Arachidonate 12-lipoxygenase, 12S-type	LOX12_HUMAN
P21291	P21291	CSRP1	-0.859365	0.00116429	0.00800224	P21291	Cysteine and glycine-rich protein 1	CSRP1_HUMAN
P46783	P46783	RPS10	0.692473	0.0011745	0.00803047	P46783	40S ribosomal protein S10	RS10_HUMAN
O94919	O94919	ENDOD1	-1.16737	0.00145242	0.00939438	O94919	Endonuclease domain-containing 1 protein	ENDD1_HUMAN
Q9Y608	Q9Y608	LRRFIP2	-1.05693	0.00147524	0.00946451	Q9Y608	Leucine-rich repeat flightless-interacting protein 2	LRRF2_HUMAN
P02775	P02775	PPBP	-1.05596	0.00180229	0.0109243	P02775	Platelet basic protein	CXCL7_HUMAN
Q9UBQ7	Q9UBQ7	GRHPR	-0.946552	0.00189553	0.011333	Q9UBQ7	Glyoxylate reductase/hydroxypyruvate reductase	GRHPR_HUMAN
Q0ZGT2	Q0ZGT2	NEXN	-0.637877	0.0020274	0.0118525	Q0ZGT2	Nexilin	NEXN_HUMAN
P02766	P02766	TTR	-0.669087	0.00208052	0.0119876	P02766	Transthyretin	TTHY_HUMAN
O00194	O00194	RAB27B	-0.875159	0.00221083	0.0124995	O00194	Ras-related protein Rab-27B	RB27B_HUMAN
P62942	P62942	FKBP1A	-1.72632	0.002312	0.0129419	P62942	Peptidyl-prolyl cis-trans isomerase FKBP1A	FKB1A_HUMAN
Q15555	Q15555	MAPRE2	-0.635386	0.00232048	0.0129708	Q15555	Microtubule-associated protein RP/EB family member 2	MARE2_HUMAN
P48059	P48059	LIMS1	-1.46854	0.00311833	0.0162581	P48059	LIM and senescent cell antigen-like-containing domain protein 1	LIMS1_HUMAN
P09493	P09493	TPM1	-0.654302	0.00407215	0.0197462	P09493	Tropomyosin alpha-1 chain	TPM1_HUMAN
P09486	P09486	SPARC	-1.14446	0.00431016	0.020622	P09486	SPARC	SPRC_HUMAN
Q13884	Q13884	SNTB1	-0.872883	0.00436048	0.0208123	Q13884	Beta-1-syntrophin	SNTB1_HUMAN
Q9ULH1	Q9ULH1	ASAP1	-0.602512	0.00448229	0.0212244	Q9ULH1	Arf-GAP with SH3 domain, ANK repeat and PH domain-containing protein 1	ASAP1_HUMAN
Q9TQE0	Q9TQE0	HLA-DRB1	0.735697	0.00553029	0.0247719	Q9TQE0	HLA class II histocompatibility antigen, DRB1-9 beta chain	2B19_HUMAN
Q93033	Q93033	CD101	1.0133	0.00602412	0.0262484	Q93033	Immunoglobulin superfamily member 2	IGSF2_HUMAN
P30405	P30405	PPIF	-1.94675	0.00607217	0.0263706	P30405	Peptidyl-prolyl cis-trans isomerase F, mitochondrial	PPIF_HUMAN
P21926	P21926	CD9	-0.679246	0.00617204	0.0265707	P21926	CD9 antigen	CD9_HUMAN
P60953	P60953	CDC42	-0.638741	0.00657811	0.0277742	P60953	Cell division control protein 42 homolog	CDC42_HUMAN
P49585	P49585	PCYT1A	0.702899	0.00672602	0.0281581	P49585	Choline-phosphate cytidylyltransferase A	PCY1A_HUMAN
O60229	O60229	KALRN	-1.57631	0.00703252	0.0291938	O60229	Kalirin	KALRN_HUMAN
O43150	O43150	ASAP2	-0.594374	0.00782925	0.0316372	O43150	Arf-GAP with SH3 domain, ANK repeat and PH domain-containing protein 2	ASAP2_HUMAN
Q06124	Q06124	PTPN11	-0.608301	0.00843916	0.0335192	Q06124	Tyrosine-protein phosphatase non-receptor type 11	PTN11_HUMAN
Q9HCN6	Q9HCN6	GP6	-1.12459	0.0094169	0.0360616	Q9HCN6	Platelet glycoprotein VI	GPVI_HUMAN
Q13561	Q13561	DCTN2	-0.897233	0.0121848	0.0428802	Q13561	Dynactin subunit 2	DCTN2_HUMAN
Q08495	Q08495	DMTN	-0.66633	0.0122162	0.042914	Q08495	Dematin	DEMA_HUMAN
P09601	P09601	HMOX1	1.82602	0.0125175	0.0436237	P09601	Heme oxygenase 1	HMOX1_HUMAN
Q9NZM1	Q9NZM1	MYOF	0.585574	0.0125172	0.0436237	Q9NZM1	Myoferlin	MYOF_HUMAN
Q3ZCW2	Q3ZCW2	LGALSL	-0.675889	0.0127404	0.0441279	Q3ZCW2	Galectin-related protein	LEGL_HUMAN
P47985	P47985	UQCRFS1	-0.697982	0.01287	0.0444599	P47985	Cytochrome b-c1 complex subunit Rieske, mitochondrial	UCRI_HUMAN
Q86UP2	Q86UP2	KTN1	-1.03808	0.0133382	0.0457573	Q86UP2	Kinectin	KTN1_HUMAN
Q6PJW8	Q6PJW8	CNST	-1.43339	0.0136353	0.0464941	Q6PJW8	Consortin	CNST_HUMAN
Q9NY65	Q9NY65	TUBA8	-0.836423	0.0145746	0.0485656	Q9NY65	Tubulin alpha-8 chain	TBA8_HUMAN
P07225	P07225	PROS1	-0.799925	0.014963	0.0493192	P07225	Vitamin K-dependent protein S	PROS_HUMAN

## Sheet: DAT-MCI
Group	ProteinGroups	Genes	AVG Log2 Ratio	Pvalue	Qvalue	UniProtIds	ProteinDescriptions	ProteinNames
P00488	P00488	F13A1	0.655656	3.84376e-37	1.38096e-34	P00488	Coagulation factor XIII A chain	F13A_HUMAN
P14222	P14222	PRF1	-1.26083	2.4508e-31	6.45705e-29	P14222	Perforin-1	PERF_HUMAN
P07996	P07996	THBS1	0.610454	5.52016e-29	1.36348e-26	P07996	Thrombospondin-1	TSP1_HUMAN
P04275	P04275	VWF	0.878961	2.20949e-22	3.63829e-20	P04275	von Willebrand factor	VWF_HUMAN
P02675	P02675	FGB	0.691919	2.29102e-18	3.35337e-16	P02675	Fibrinogen beta chain	FIBB_HUMAN
Q14766	Q14766	LTBP1	0.598725	1.4579e-17	1.98676e-15	Q14766	Latent-transforming growth factor beta-binding protein 1	LTBP1_HUMAN
O94919	O94919	ENDOD1	1.04604	1.80936e-16	2.16685e-14	O94919	Endonuclease domain-containing 1 protein	ENDD1_HUMAN
Q6UX06	Q6UX06	OLFM4	0.80167	9.37115e-16	1.08926e-13	Q6UX06	Olfactomedin-4	OLFM4_HUMAN
P10909	P10909	CLU	0.656934	3.87706e-12	2.51183e-10	P10909	Clusterin	CLUS_HUMAN
P02775	P02775	PPBP	0.791862	4.71488e-12	2.91144e-10	P02775	Platelet basic protein	CXCL7_HUMAN
O76074	O76074	PDE5A	0.938573	1.03419e-11	6.10019e-10	O76074	cGMP-specific 3',5'-cyclic phosphodiesterase	PDE5A_HUMAN
P78324	P78324	SIRPA	0.582021	5.93304e-10	2.89474e-08	P78324	Tyrosine-protein phosphatase non-receptor type substrate 1	SHPS1_HUMAN
P11678	P11678	EPX	0.970362	2.13382e-09	9.58279e-08	P11678	Eosinophil peroxidase	PERE_HUMAN
P09486	P09486	SPARC	1.12538	4.20109e-09	1.80464e-07	P09486	SPARC	SPRC_HUMAN
P01876	P01876	IGHA1	0.745351	1.85994e-07	5.65423e-06	P01876	Ig alpha-1 chain C region	IGHA1_HUMAN
P16278	P16278	GLB1	0.782383	6.43312e-07	1.64024e-05	P16278	Beta-galactosidase	BGAL_HUMAN
P16219	P16219	ACADS	0.760438	6.5779e-07	1.6664e-05	P16219	Short-chain specific acyl-CoA dehydrogenase, mitochondrial	ACADS_HUMAN
P50225	P50225	SULT1A1	0.812022	9.36158e-07	2.26975e-05	P50225	Sulfotransferase 1A1	ST1A1_HUMAN
P49863	P49863	GZMK	0.755955	1.12472e-06	2.67764e-05	P49863	Granzyme K	GRAK_HUMAN
P07093	P07093	SERPINE2	1.3642	1.51269e-06	3.39669e-05	P07093	Glia-derived nexin	GDN_HUMAN
P30511	P30511	HLA-F	-1.14484	1.88566e-06	4.07221e-05	P30511	HLA class I histocompatibility antigen, alpha chain F	HLAF_HUMAN
P07225	P07225	PROS1	0.771609	5.88508e-06	0.000108682	P07225	Vitamin K-dependent protein S	PROS_HUMAN
P40197	P40197	GP5	-0.708506	2.19389e-05	0.000332193	P40197	Platelet glycoprotein V	GPV_HUMAN
P27338	P27338	MAOB	1.06146	2.257e-05	0.00033915	P27338	Amine oxidase [flavin-containing] B	AOFB_HUMAN
Q6UX71	Q6UX71	PLXDC2	1.22217	2.92863e-05	0.000413356	Q6UX71	Plexin domain-containing protein 2	PXDC2_HUMAN
Q13303	Q13303	KCNAB2	-0.736014	3.20448e-05	0.000449082	Q13303	Voltage-gated potassium channel subunit beta-2	KCAB2_HUMAN
P28676	P28676	GCA	0.610208	3.24479e-05	0.000453125	P28676	Grancalcin	GRAN_HUMAN
P05121	P05121	SERPINE1	1.44592	4.21195e-05	0.000568111	P05121	Plasminogen activator inhibitor 1	PAI1_HUMAN
P37235	P37235	HPCAL1	0.636062	8.19513e-05	0.000963904	P37235	Hippocalcin-like protein 1	HPCL1_HUMAN
Q96C24	Q96C24	SYTL4	0.915202	8.84285e-05	0.00101886	Q96C24	Synaptotagmin-like protein 4	SYTL4_HUMAN
P20061	P20061	TCN1	1.02926	9.36409e-05	0.00107266	P20061	Transcobalamin-1	TCO1_HUMAN
P10144	P10144	GZMB	-0.859735	0.00011534	0.00127681	P10144	Granzyme B	GRAB_HUMAN
P13747	P13747	HLA-E	0.872608	0.000139289	0.00148447	P13747	HLA class I histocompatibility antigen, alpha chain E	HLAE_HUMAN
P19105	P19105	MYL12A	7.61161	0.000215675	0.00212027	P19105	Myosin regulatory light chain 12A	ML12A_HUMAN
O95498	O95498	VNN2	0.629472	0.000242941	0.00234744	O95498	Vascular non-inflammatory molecule 2	VNN2_HUMAN
Q08495	Q08495	DMTN	0.685847	0.000289853	0.0027536	Q08495	Dematin	DEMA_HUMAN
Q05315	Q05315	CLC	0.772733	0.000298633	0.0028167	Q05315	Galectin-10	LEG10_HUMAN
P28161	P28161	GSTM2	0.959225	0.000298109	0.0028167	P28161	Glutathione S-transferase Mu 2	GSTM2_HUMAN
P48059	P48059	LIMS1	0.636203	0.000305459	0.00285831	P48059	LIM and senescent cell antigen-like-containing domain protein 1	LIMS1_HUMAN
P02765	P02765	AHSG	-0.899389	0.000599239	0.00485042	P02765	Alpha-2-HS-glycoprotein	FETUA_HUMAN
P10153	P10153	RNASE2	0.791339	0.000677186	0.00532081	P10153	Non-secretory ribonuclease	RNAS2_HUMAN
P50454	P50454	SERPINH1	1.47518	0.000772512	0.00589376	P50454	Serpin H1	SERPH_HUMAN
Q96RP9	Q96RP9	GFM1	0.676691	0.000778694	0.00592948	Q96RP9	Elongation factor G, mitochondrial	EFGM_HUMAN
P15848	P15848	ARSB	0.750533	0.00114319	0.00794339	P15848	Arylsulfatase B	ARSB_HUMAN
Q13469	Q13469	NFATC2	-0.85598	0.0012513	0.00845321	Q13469	Nuclear factor of activated T-cells, cytoplasmic 2	NFAC2_HUMAN
P51809	P51809	VAMP7	0.584728	0.00131941	0.00879308	P51809	Vesicle-associated membrane protein 7	VAMP7_HUMAN
P20936	P20936	RASA1	4.94682	0.00138327	0.00908084	P20936	Ras GTPase-activating protein 1	RASA1_HUMAN
P12724	P12724	RNASE3	0.866377	0.00156156	0.00992171	P12724	Eosinophil cationic protein	ECP_HUMAN
Q6P179	Q6P179	ERAP2	-0.659857	0.0019735	0.0116581	Q6P179	Endoplasmic reticulum aminopeptidase 2	ERAP2_HUMAN
P02649	P02649	APOE	1.17051	0.00204112	0.0118975	P02649	Apolipoprotein E	APOE_HUMAN
P07339	P07339	CTSD	-0.891309	0.00287497	0.0151929	P07339	Cathepsin D	CATD_HUMAN
Q92947	Q92947	GCDH	-0.62114	0.00325542	0.0168616	Q92947	Glutaryl-CoA dehydrogenase, mitochondrial	GCDH_HUMAN
P17301	P17301	ITGA2	1.55796	0.00348923	0.0178158	P17301	Integrin alpha-2	ITA2_HUMAN
Q16822	Q16822	PCK2	-0.600313	0.00368422	0.0184305	Q16822	Phosphoenolpyruvate carboxykinase [GTP], mitochondrial	PCKGM_HUMAN
Q9H008	Q9H008	LHPP	-0.751639	0.00405544	0.0197135	Q9H008	Phospholysine phosphohistidine inorganic pyrophosphate phosphatase	LHPP_HUMAN
P23141	P23141	CES1	-0.58935	0.00526658	0.0238141	P23141	Liver carboxylesterase 1	EST1_HUMAN
Q96JJ7	Q96JJ7	TMX3	-0.698003	0.00546987	0.0245926	Q96JJ7	Protein disulfide-isomerase TMX3	TMX3_HUMAN
Q8NE86	Q8NE86	MCU	0.737869	0.00624961	0.0267879	Q8NE86	Calcium uniporter protein, mitochondrial	MCU_HUMAN
P19086	P19086	GNAZ	0.840982	0.00818593	0.0326117	P19086	Guanine nucleotide-binding protein G(z) subunit alpha	GNAZ_HUMAN
Q15762	Q15762	CD226	0.674188	0.00863344	0.0341535	Q15762	CD226 antigen	CD226_HUMAN
P13727	P13727	PRG2	0.958231	0.00916033	0.0356146	P13727	Bone marrow proteoglycan	PRG2_HUMAN
Q13217	Q13217	DNAJC3	0.797088	0.00945272	0.0361638	Q13217	DnaJ homolog subfamily C member 3	DNJC3_HUMAN
P30466	P30466	HLA-B	5.57541	0.00952257	0.036389	P30466	HLA class I histocompatibility antigen, B-18 alpha chain	1B18_HUMAN
Q5T1M5	Q5T1M5	FKBP15	0.613558	0.00954844	0.0364242	Q5T1M5	FK506-binding protein 15	FKB15_HUMAN
Q4KMQ2	Q4KMQ2	ANO6	0.591209	0.0103718	0.0385964	Q4KMQ2	Anoctamin-6	ANO6_HUMAN
Q02318	Q02318	CYP27A1	1.57112	0.0116174	0.0413517	Q02318	Sterol 26-hydroxylase, mitochondrial	CP27A_HUMAN
P30519	P30519	HMOX2	-0.820547	0.0120306	0.0424888	P30519	Heme oxygenase 2	HMOX2_HUMAN
Q8IVB4	Q8IVB4	SLC9A9	0.941901	0.013717	0.0467325	Q8IVB4	Sodium/hydrogen exchanger 9	SL9A9_HUMAN
Q8NEU8	Q8NEU8	APPL2	0.96027	0.013922	0.0471866	Q8NEU8	DCC-interacting protein 13-beta	DP13B_HUMAN
Q9H1E3	Q9H1E3	NUCKS1	-0.585198	0.0141515	0.0477113	Q9H1E3	Nuclear ubiquitous casein and cyclin-dependent kinase substrate 1	NUCKS_HUMAN
P01871	P01871	IGHM	0.681827	0.0148158	0.0489795	P01871	Ig mu chain C region	IGHM_HUMAN

## Sheet: Venn diagram
intersections					uniques
MCI-CTL, DAT-CTL, DAT-MCI	MCI-CTL, DAT-CTL	MCI-CTL, DAT-MCI	DAT-CTL, DAT-MCI		DAT-CTL	MCI-CTL	MCI-DAT
GP5	GP5	GP5	GP5		ACTR3	ALOX12	ACADS
	GAA	F13A1	OLFM4		ALDH2	ASAP1	AHSG
	CA1	FGB	GZMK		CCS	ASAP2	ANO6
	ITGA2B	THBS1	EPX		CD177	CD9	APOE
	SPTB	LTBP1	GFM1		CRIP2	CNST	APPL2
	TAGLN2	SULT1A1	PRF1		ERP29	CTTN	CD226
	CALD1	SYTL4	TMX3		FCN1	CYFIP1	CES1
	HLA-DRB1	VWF	GCA		FHOD1	DCTN2	CLC
	ITGA6	PDE5A	ARSB		FYB	EHD3	CLU
	CA2	ERAP2	HLA-F		GZMH	FGA	CTSD
	HBG1	ITGA2	RNASE2		HEXA	FGG	CYP27A1
	HBD	ENDOD1	GSTM2		HMGN1	FOLR3	DNAJC3
	ANK1	PPBP			HSPB1	GDI1	FKBP15
	TUBB1	LIMS1			KIF5B	GP1BA	GCDH
	ZYX	SPARC			MAPK1	GP6	GLB1
	ROCK2	DMTN			MAPRE1	GRHPR	GNAZ
	PDLIM1	PROS1			MCCC2	GSN	GZMB
	S100B				MX2	HLA-DRB1b	HLA-B
	BIN2				MYO18A	HMOX1	HLA-E
	BLVRB				NIPSNAP3A	HPSE	HMOX2
	TUBA4A				PDIA5	ILK	HPCAL1
	PFKP				PF4V1	INF2	IGHA1
	SNCA				PHGDH	ITGB1	IGHM
	RSU1				PPIA	KALRN	KCNAB2
	HBB				PTK2B	KTN1	LHPP
	ARHGAP18				RAB6B	LGALSL	MAOB
	PPT1				ROCK1	LRBA	MCU
	CD36				S100A12	MAPRE2	MYL12A
	CORO1C				SLC4A1	MCM3	NFATC2
	EMILIN1				SPI1	MMRN1	NUCKS1
	CSRP1				SPTA1	MYLK	PCK2
	LRRFIP2				TRAP1	MYOF	PLXDC2
	TTR				TRYP_PIG	NEXN	PRG2
	FKBP1A				UBA7	PARVB	RASA1
	CD101				UBE2V1	PLEK	RNASE3
	CDC42					PPIF	SERPINE1
	PCYT1A					PSTPIP2	SERPINE2
						PTPN11	SERPINH1
						RAB27B	SIRPA
						RALB	SLC9A9
						RPS10	TCN1
						SDPR	VAMP7
						SLC2A3	VNN2
						SNTB1
						SRC
						STAT1
						STX11
						STXBP2
						TJP2
						TLN1
						TPM1
						TPM4
						TUBA8
						UQCRFS1
						VCL
						WDR44
