# Supplementary material for: Biomarker Profile in Peripheral Blood Cells Related to Alzheimer’s Disease
Source: Mol Neurobiol. 2025 Mar 10;62(7):8949–64. doi: 10.1007/s12035-025-04767-y (PMC12208969; doi:10.1007/s12035-025-04767-y)
Supplement: Supplementary file 6 — Supplementary file6 (XLSX 100 KB) [file 12035_2025_4767_MOESM6_ESM.xlsx]

## Sheet: DAT_CTR-GO_BP
Category	Term	Count	%	PValue	Genes_List	Total	Pop_Hits	Pop_Total	Fold_Enrichment	Bonferroni	Benjamini	FDR
GOTERM_BP_DIRECT	GO:0042744~hydrogen_peroxide_catabolic_process	5	6.09756	5.03631e-06	HBG1,HBB,HBD,EPX	81	28	19453	42.8858	0.0046628	0.0046737	0.0046334
GOTERM_BP_DIRECT	GO:0098869~cellular_oxidant_detoxification	6	7.31707	1.52373e-05	GSTM2,HBG1,HBB,HBD,EPX	81	76	19453	18.96	0.0140408	0.00707009	0.00700914
GOTERM_BP_DIRECT	GO:0015670~carbon_dioxide_transport	4	4.87805	2.35953e-05	HBG1,CA2,HBB,HBD	81	14	19453	68.6173	0.0216587	0.00729882	0.0072359
GOTERM_BP_DIRECT	GO:0030036~actin_cytoskeleton_organization	8	9.7561	4.75466e-05	PDLIM1,SPTA1,CDC42,CSRP1,ROCK1,ROCK2,SPTB,CORO1C	81	232	19453	8.2814	0.043165	0.00981608	0.00973146
GOTERM_BP_DIRECT	GO:0070527~platelet_aggregation	5	6.09756	5.28883e-05	CSRP1,TUBB1,HBB,HSPB1,PPIA	81	50	19453	24.016	0.0478966	0.00981608	0.00973146
GOTERM_BP_DIRECT	GO:0051492~regulation_of_stress_fiber_assembly	4	4.87805	7.25935e-05	CDC42,ROCK1,ROCK2,FHOD1	81	20	19453	48.0321	0.06515	0.0112278	0.011131

## Sheet: DAT_CTR-GO_CC
Category	Term	Count	%	PValue	Genes_List	Total	Pop_Hits	Pop_Total	Fold_Enrichment	Bonferroni	Benjamini	FDR
GOTERM_CC_DIRECT	GO:0005829~cytosol	47	57.3171	1.19874e-08	ROCK1,UBA7,ROCK2,FHOD1,HEXA,PRF1,ARHGAP18,HBB,HSPB1,HBD,CDC42,SPTA1,CA1,CALD1,CA2,KIF5B,PTK2B,S100A12,MAPK1,PHGDH,RSU1,RAB6B,SNCA,MCCC2,ACTR3,GSTM2,PCYT1A,NIPSNAP3A,GCA,HBG1,MX2,OLFM4,S100B,ANK1,SPTB,TUBA4A,FKBP1A,CCS,PPT1,ZYX,BLVRB,TAGLN2,UBE2V1,MAPRE1,PPIA,PFKP	81	5627	20647	2.12908	2.55331e-06	8.51103e-07	7.67192e-07
GOTERM_CC_DIRECT	GO:0005737~cytoplasm	35	42.6829	0.00360069	ROCK1,UBA7,ROCK2,FHOD1,ARHGAP18,HSPB1,PDLIM1,CDC42,CA1,CSRP1,CA2,KIF5B,TUBB1,MYO18A,PTK2B,S100A12,MAPK1,CD36,HMGN1,SNCA,ACTR3,GSTM2,GCA,MX2,S100B,TUBA4A,GZMH,FKBP1A,CCS,BIN2,ZYX,UBE2V1,MAPRE1,PPIA,PFKP	81	5771	20647	1.54593	0.536213	0.0426081	0.0384073
GOTERM_CC_DIRECT	GO:0070062~extracellular_exosome	34	41.4634	2.20524e-12	HEXA,ITGA2B,HBB,HSPB1,SLC4A1,EPX,CDC42,CA1,TTR,ALDH2,CSRP1,CA2,TUBB1,EMILIN1,PHGDH,RSU1,ARSB,CD177,ACTR3,GSTM2,GCA,GAA,OLFM4,RNASE2,GP5,TUBA4A,PPT1,BLVRB,TAGLN2,UBE2V1,PPIA,PFKP,HLA-DRB1,CD101	81	2240	20647	3.86904	4.69715e-10	4.69717e-10	4.23407e-10
GOTERM_CC_DIRECT	GO:0005576~extracellular_region	21	25.6098	0.000221654	FCN1,GCA,ROCK1,PRF1,HBB,EPX,OLFM4,S100B,RNASE2,TUBA4A,GZMK,TTR,BIN2,PPT1,S100A12,MAPK1,EMILIN1,TAGLN2,PPIA,ARSB,SNCA	81	2208	20647	2.42433	0.0461202	0.00393436	0.00354647
GOTERM_CC_DIRECT	GO:0005925~focal_adhesion	14	17.0732	1.14837e-08	ACTR3,ITGA2B,HSPB1,CORO1C,PDLIM1,CDC42,CSRP1,ZYX,PTK2B,MAPK1,ITGA6,RSU1,MAPRE1,PPIA	81	434	20647	8.22262	2.44603e-06	8.51103e-07	7.67192e-07
GOTERM_CC_DIRECT	GO:0005856~cytoskeleton	12	14.6341	9.70796e-06	PDLIM1,ROCK1,CALD1,ROCK2,FHOD1,HSPB1,PTK2B,MAPK1,S100A12,TAGLN2,ANK1,TUBA4A	81	557	20647	5.49159	0.00206567	0.000516949	0.000465982
GOTERM_CC_DIRECT	GO:0009986~cell_surface	10	12.1951	0.000980672	TMX3,ITGA2B,MYO18A,ERP29,ITGA6,CD36,HLA-F,SPTB,HLA-DRB1,ARSB	81	657	20647	3.87978	0.188593	0.0139255	0.0125526
GOTERM_CC_DIRECT	GO:0015629~actin_cytoskeleton	8	9.7561	7.94323e-05	ACTR3,SPTA1,CALD1,ZYX,TAGLN2,SPTB,CORO1C,SNCA	81	267	20647	7.63749	0.0167774	0.00208717	0.00188139
GOTERM_CC_DIRECT	GO:0034774~secretory_granule_lumen	6	7.31707	8.81902e-05	FCN1,BIN2,ROCK1,S100A12,EPX,PPIA	81	116	20647	13.1845	0.01861	0.00208717	0.00188139
GOTERM_CC_DIRECT	GO:1904813~ficolin-1-rich_granule_lumen	6	7.31707	0.000125505	FCN1,BIN2,HBB,MAPK1,PPIA,ARSB	81	125	20647	12.2353	0.02638	0.00267325	0.00240969
GOTERM_CC_DIRECT	GO:0030018~Z_disc	6	7.31707	0.000186331	PDLIM1,FKBP1A,CSRP1,HSPB1,SLC4A1,ANK1	81	136	20647	11.2456	0.0389147	0.00360804	0.00325232
GOTERM_CC_DIRECT	GO:0035578~azurophil_granule_lumen	5	6.09756	0.000432423	TTR,GCA,MAPK1,RNASE2,ARSB	81	91	20647	14.0056	0.0880097	0.006579	0.00593037
GOTERM_CC_DIRECT	GO:0072562~blood_microparticle	5	6.09756	0.00262893	ITGA2B,HBB,SLC4A1,HBD	81	148	20647	8.61153	0.429191	0.034535	0.0311302
GOTERM_CC_DIRECT	GO:0031838~haptoglobin-hemoglobin_complex	4	4.87805	1.5578e-05	HBG1,HBB,HBD	81	13	20647	78.4311	0.00331264	0.000663623	0.000598196
GOTERM_CC_DIRECT	GO:0005833~hemoglobin_complex	4	4.87805	1.97712e-05	HBG1,HBB,HBD	81	14	20647	72.8289	0.00420245	0.000701877	0.000632678
GOTERM_CC_DIRECT	GO:0031092~platelet_alpha_granule_membrane	4	4.87805	3.66266e-05	TMX3,ITGA2B,CD36,SNCA	81	17	20647	59.9768	0.00777126	0.0011145	0.00100462
GOTERM_CC_DIRECT	GO:0045335~phagocytic_vesicle	4	4.87805	0.00275632	CDC42,KIF5B,ZYX,CD36	81	72	20647	14.1612	0.444511	0.034535	0.0311302
GOTERM_CC_DIRECT	GO:0014731~spectrin-associated_cytoskeleton	3	3.65854	0.000408898	SPTA1,SPTB,ANK1	81	8	20647	95.588	0.0834266	0.006579	0.00593037

## Sheet: DAT_CTR-GO_MF
Category	Term	Count	%	PValue	Genes_List	Total	Pop_Hits	Pop_Total	Fold_Enrichment	Bonferroni	Benjamini	FDR
GOTERM_MF_DIRECT	GO:0031721~hemoglobin_alpha_binding	4	4.87805	1.48689e-06	HBG1,HBB,HBD	82	6	18967	154.203	0.000373141	0.000373211	0.000356855
GOTERM_MF_DIRECT	GO:0005200~structural_constituent_of_cytoskeleton	7	8.53659	7.17251e-06	ACTR3,SPTA1,TUBB1,SPTB,ANK1,HLA-DRB1,TUBA4A	82	109	18967	14.8544	0.00179869	0.00090015	0.000860701
GOTERM_MF_DIRECT	GO:0043177~organic_acid_binding	4	4.87805	1.2079e-05	HBG1,HBB,HBD	82	11	18967	84.1109	0.00302725	0.00101061	0.00096632
GOTERM_MF_DIRECT	GO:0005344~oxygen_transporter_activity	4	4.87805	4.0368e-05	HBG1,HBB,HBD	82	16	18967	57.8262	0.0100814	0.00234622	0.0022434
GOTERM_MF_DIRECT	GO:0005515~protein_binding	71	86.5854	4.67374e-05	FCN1,GFM1,SPI1,FHOD1,HEXA,ITGA2B,PRF1,HBB,HSPB1,SLC4A1,HBD,CA1,CSRP1,CA2,KIF5B,MYO18A,EMILIN1,LRRFIP2,CD36,PF4V1,CD177,HMGN1,MCCC2,ACTR3,PCYT1A,RNASE2,HLA-F,OLFM4,ANK1,SPTB,PDIA5,TUBA4A,TMX3,BIN2,ERP29,BLVRB,ITGA6,TAGLN2,UBE2V1,MAPRE1,PPIA,UBA7,ROCK1,ROCK2,CRIP2,CORO1C,PDLIM1,SPTA1,CDC42,TTR,CALD1,PTK2B,S100A12,MAPK1,RSU1,RAB6B,SNCA,TRAP1,GSTM2,NIPSNAP3A,GCA,MX2,S100B,GP5,GZMK,FKBP1A,CCS,PPT1,ZYX…	82	12657	18967	1.29751	0.0116628	0.00234622	0.0022434
GOTERM_MF_DIRECT	GO:0045296~cadherin_binding	9	10.9756	6.64175e-05	CCS,CALD1,KIF5B,ARHGAP18,ITGA6,TAGLN2,OLFM4,MAPRE1,PFKP	82	320	18967	6.50545	0.0165331	0.00277846	0.0026567
GOTERM_MF_DIRECT	GO:0051015~actin_filament_binding	7	8.53659	0.000485147	ACTR3,SPTA1,FHOD1,MYO18A,TAGLN2,SPTB,CORO1C	82	233	18967	6.94907	0.114676	0.0146431	0.0140013
GOTERM_MF_DIRECT	GO:0019825~oxygen_binding	4	4.87805	0.00052505	HBG1,HBB,HBD	82	37	18967	25.0059	0.123503	0.0146431	0.0140013
GOTERM_MF_DIRECT	GO:0004601~peroxidase_activity	4	4.87805	0.00052505	HBG1,HBB,HBD,EPX	82	37	18967	25.0059	0.123503	0.0146431	0.0140013
GOTERM_MF_DIRECT	GO:0031720~haptoglobin_binding	3	3.65854	0.000792797	HBG1,HBB,HBD	82	10	18967	69.3915	0.180508	0.0186814	0.0178627
GOTERM_MF_DIRECT	GO:0048156~tau_protein_binding	4	4.87805	0.000818707	ROCK1,ROCK2,S100B,SNCA	82	43	18967	21.5167	0.185825	0.0186814	0.0178627

## Sheet: DAT_CTR-Reactome
Category	Term	Count	%	PValue	Genes_List	Total	Pop_Hits	Pop_Total	Fold_Enrichment	Bonferroni	Benjamini	FDR
REACTOME_PATHWAY	R-HSA-6798695~Neutrophil_degranulation	16	19.5122	2.90309e-07	FCN1,GCA,ROCK1,GAA,HBB,EPX,OLFM4,RNASE2,TTR,BIN2,S100A12,MAPK1,CD36,PPIA,ARSB,CD177	72	480	11044	5.11296	0.000157916	0.000157928	0.000151541
REACTOME_PATHWAY	R-HSA-168256~Immune_System	32	39.0244	9.64186e-07	FCN1,ROCK1,UBA7,HBB,EPX,CDC42,CA1,TTR,KIF5B,TUBB1,PTK2B,S100A12,MAPK1,CD36,ARSB,SNCA,CD177,ACTR3,GCA,GAA,MX2,OLFM4,S100B,RNASE2,HLA-F,TUBA4A,FKBP1A,BIN2,UBE2V1,PPIA,HLA-DRB1,CD101	72	2054	11044	2.3897	0.00052438	0.000262259	0.000251653
REACTOME_PATHWAY	R-HSA-109582~Hemostasis	17	20.7317	1.48653e-06	HBG1,ITGA2B,HBB,HBD,GP5,TUBA4A,CDC42,TMX3,KIF5B,TUBB1,MAPK1,ITGA6,TAGLN2,CD36,PPIA,PF4V1,CD177	72	622	11044	4.1923	0.000808348	0.000269558	0.000258657
REACTOME_PATHWAY	R-HSA-168249~Innate_Immune_System	21	25.6098	7.93025e-06	FCN1,ACTR3,GCA,ROCK1,UBA7,GAA,HBB,EPX,OLFM4,S100B,RNASE2,CDC42,TTR,BIN2,S100A12,MAPK1,UBE2V1,CD36,PPIA,ARSB,CD177	72	1068	11044	3.01607	0.00430478	0.00107851	0.0010349
REACTOME_PATHWAY	R-HSA-1247673~Erythrocytes_take_up_oxygen_and_release_carbon_dioxide	4	4.87805	2.08049e-05	CA1,CA2,HBB,SLC4A1	72	9	11044	68.1728	0.0112542	0.00226358	0.00217204
REACTOME_PATHWAY	R-HSA-1237044~Erythrocytes_take_up_carbon_dioxide_and_release_oxygen	4	4.87805	6.95384e-05	CA1,CA2,HBB,SLC4A1	72	13	11044	47.1966	0.0371236	0.00540413	0.00518558
REACTOME_PATHWAY	R-HSA-1480926~O2/CO2_exchange_in_erythrocytes	4	4.87805	6.95384e-05	CA1,CA2,HBB,SLC4A1	72	13	11044	47.1966	0.0371236	0.00540413	0.00518558
REACTOME_PATHWAY	R-HSA-373760~L1CAM_interactions	7	8.53659	0.000111587	SPTA1,TUBB1,ITGA2B,MAPK1,SPTB,ANK1,TUBA4A	72	119	11044	9.02288	0.0589007	0.00694153	0.00666081
REACTOME_PATHWAY	R-HSA-1280215~Cytokine_Signaling_in_Immune_system	16	19.5122	0.000114842	UBA7,MX2,S100B,HLA-F,TUBA4A,CDC42,CA1,TUBB1,PTK2B,S100A12,MAPK1,UBE2V1,CD36,PPIA,HLA-DRB1,SNCA	72	787	11044	3.11845	0.0605657	0.00694153	0.00666081
REACTOME_PATHWAY	R-HSA-76002~Platelet_activation,signaling_and_aggregation	9	10.9756	0.000270237	CDC42,TMX3,ITGA2B,MAPK1,TAGLN2,CD36,PPIA,GP5,TUBA4A	72	263	11044	5.24905	0.136731	0.0147009	0.0141064
REACTOME_PATHWAY	R-HSA-1643685~Disease	24	29.2683	0.000696295	ACTR3,MCCC2,ROCK1,ROCK2,GAA,HEXA,ITGA2B,PRF1,SLC4A1,HLA-F,GP5,TUBA4A,CDC42,FKBP1A,TTR,BIN2,KIF5B,TUBB1,MYO18A,MAPK1,UBE2V1,CD36,PPIA,ARSB	72	1818	11044	2.02494	0.315397	0.0324977	0.0311835
REACTOME_PATHWAY	R-HSA-983231~Factors_involved_in_megakaryocyte_development_and_platelet_production	7	8.53659	0.000716861	CDC42,HBG1,KIF5B,TUBB1,HBB,HBD,TUBA4A	72	168	11044	6.3912	0.323019	0.0324977	0.0311835
REACTOME_PATHWAY	R-HSA-195258~RHO_GTPase_Effectors	9	10.9756	0.00111551	ACTR3,CDC42,ROCK1,ROCK2,KIF5B,TUBB1,MAPK1,MAPRE1,TUBA4A	72	326	11044	4.23466	0.455112	0.0466798	0.044792

## Sheet: DAT_MCI-GO_BP
Category	Term	Count	%	PValue	Genes_List	Total	Pop_Hits	Pop_Total	Fold_Enrichment	Bonferroni	Benjamini	FDR
GOTERM_BP_DIRECT	GO:0007596~blood_coagulation	8	11.2676	3.47032e-08	FGB,SERPINE2,VWF,ITGA2,PROS1,F13A1,ANO6,GP5	69	93	19453	24.2518	2.5923e-05	2.59233e-05	2.53681e-05
GOTERM_BP_DIRECT	GO:0030195~negative_regulation_of_blood_coagulation	4	5.6338	1.44662e-05	SERPINE2,PROS1,SERPINE1,APOE	69	14	19453	80.5507	0.0107482	0.00540313	0.0052874
GOTERM_BP_DIRECT	GO:0017038~protein_import	3	4.22535	0.000178975	PRF1,APOE,CLU	69	6	19453	140.964	0.125153	0.0445647	0.0436102
GOTERM_BP_DIRECT	GO:0010757~negative_regulation_of_plasminogen_activation	3	4.22535	0.000332578	SERPINE2,SERPINE1,THBS1	69	8	19453	105.723	0.220012	0.0496871	0.0486229
GOTERM_BP_DIRECT	GO:0002480~antigen_processing_and_presentation_of_exogenous_peptide_antigen_via_MHC_class_I,TAP-independent	3	4.22535	0.000332578	HLA-B,HLA-F,HLA-E	69	8	19453	105.723	0.220012	0.0496871	0.0486229

## Sheet: DAT_MCI-GO_CC
Category	Term	Count	%	PValue	Genes_List	Total	Pop_Hits	Pop_Total	Fold_Enrichment	Bonferroni	Benjamini	FDR
GOTERM_CC_DIRECT	GO:0031093~platelet_alpha_granule_lumen	10	14.0845	1.45991e-12	FGB,SPARC,VWF,AHSG,PROS1,SERPINE1,F13A1,PPBP,THBS1,CLU	71	68	20647	42.7651	2.6133e-10	2.61323e-10	2.27746e-10
GOTERM_CC_DIRECT	GO:0031091~platelet_alpha_granule	7	9.85915	1.46565e-11	FGB,SPARC,VAMP7,SERPINE2,VWF,PPBP,THBS1	71	17	20647	119.742	2.62351e-09	1.31176e-09	1.14321e-09
GOTERM_CC_DIRECT	GO:0005576~extracellular_region	30	42.2535	2.92268e-11	SPARC,SERPINE2,PROS1,SERPINE1,ENDOD1,PRF1,F13A1,EPX,THBS1,LTBP1,CLU,APOE,IGHA1,CTSD,ARSB,FGB,GCA,VWF,AHSG,PRG2,GZMB,RNASE3,PPBP,OLFM4,RNASE2,DNAJC3,GZMK,VNN2,GLB1,TCN1	71	2208	20647	3.95113	5.23159e-09	1.74386e-09	1.51979e-09
GOTERM_CC_DIRECT	GO:0070062~extracellular_exosome	29	40.8451	2.40966e-10	IGHM,PROS1,SERPINE1,ENDOD1,EPX,THBS1,CLU,MYL12A,SIRPA,APOE,IGHA1,CTSD,ARSB,APPL2,FGB,GSTM2,GCA,VWF,AHSG,HLA-B,PRG2,ANO6,OLFM4,RNASE2,GP5,HLA-E,DNAJC3,VAMP7,GLB1	71	2240	20647	3.76486	4.31328e-08	1.07832e-08	9.39766e-09
GOTERM_CC_DIRECT	GO:0005615~extracellular_space	24	33.8028	7.68598e-08	FGB,IGHM,SPARC,SERPINE2,VWF,AHSG,PROS1,SERPINE1,HLA-B,F13A1,PPBP,RNASE3,EPX,OLFM4,RNASE2,HLA-F,CLU,THBS1,HLA-E,TCN1,SERPINH1,APOE,IGHA1,CTSD	71	1990	20647	3.50717	1.37578e-05	2.75158e-06	2.39803e-06
GOTERM_CC_DIRECT	GO:0009986~cell_surface	14	19.7183	2.72756e-07	FGB,IGHM,SPARC,ITGA2,HLA-B,ANO6,HLA-F,CLU,THBS1,HLA-E,TMX3,SIRPA,CD226,ARSB	71	657	20647	6.19671	4.88221e-05	8.13721e-06	7.09164e-06
GOTERM_CC_DIRECT	GO:0072562~blood_microparticle	8	11.2676	6.92962e-07	FGB,IGHM,AHSG,PROS1,F13A1,APOE,IGHA1,CLU	71	148	20647	15.7191	0.000124033	1.772e-05	1.54432e-05
GOTERM_CC_DIRECT	GO:0005788~endoplasmic_reticulum_lumen	9	12.6761	1.01649e-05	DNAJC3,ERAP2,AHSG,SERPINH1,APOE,THBS1,LTBP1,ARSB,CES1	71	311	20647	8.41552	0.00181786	0.000227439	0.000198215
GOTERM_CC_DIRECT	GO:0035578~azurophil_granule_lumen	6	8.4507	1.43716e-05	DNAJC3,GCA,GLB1,RNASE3,RNASE2,ARSB	71	91	20647	19.1738	0.00256923	0.000285835	0.000249107
GOTERM_CC_DIRECT	GO:0005783~endoplasmic_reticulum	14	19.7183	0.000140425	FGB,GNAZ,ERAP2,VWF,PROS1,HLA-B,HLA-F,CLU,THBS1,DNAJC3,TMX3,SERPINH1,APOE,CES1	71	1175	20647	3.46488	0.0248245	0.0025136	0.00219062
GOTERM_CC_DIRECT	GO:0030670~phagocytic_vesicle_membrane	5	7.04225	0.000173583	VAMP7,SLC9A9,HLA-B,HLA-F,HLA-E	71	82	20647	17.7319	0.0305963	0.00282467	0.00246173
GOTERM_CC_DIRECT	GO:0009897~external_side_of_plasma_membrane	9	12.6761	0.000227288	FGB,IGHM,ITGA2,HLA-B,CD226,IGHA1,HLA-F,THBS1,HLA-E	71	484	20647	5.40749	0.0398724	0.00339037	0.00295474
GOTERM_CC_DIRECT	GO:0042612~MHC_class_I_protein_complex	3	4.22535	0.000401679	HLA-B,HLA-F,HLA-E	71	9	20647	96.9343	0.0693899	0.00553081	0.00482014
GOTERM_CC_DIRECT	GO:1904724~tertiary_granule_lumen	4	5.6338	0.000909556	TCN1,PPBP,OLFM4,CTSD	71	56	20647	20.7716	0.150311	0.0116293	0.0101351
GOTERM_CC_DIRECT	GO:0031092~platelet_alpha_granule_membrane	3	4.22535	0.00149107	SPARC,TMX3,SYTL4	71	17	20647	51.3181	0.234403	0.0177934	0.0155071
GOTERM_CC_DIRECT	GO:0005886~plasma_membrane	31	43.662	0.0020888	GNAZ,IGHM,SPARC,PROS1,SERPINE1,PRF1,SIRPA,APOE,IGHA1,HMOX2,APPL2,FGB,DMTN,GCA,ERAP2,ITGA2,HLA-B,ANO6,KCNAB2,OLFM4,HLA-F,SYTL4,GP5,HLA-E,TMX3,VAMP7,VNN2,RASA1,SLC9A9,CD226,LIMS1	71	5455	20647	1.65259	0.31222	0.0233685	0.0203658
GOTERM_CC_DIRECT	GO:0098553~lumenal_side_of_endoplasmic_reticulum_membrane	3	4.22535	0.00433595	HLA-B,HLA-F,HLA-E	71	29	20647	30.0831	0.540595	0.0431186	0.0375782
GOTERM_CC_DIRECT	GO:0071556~integral_component_of_lumenal_side_of_endoplasmic_reticulum_membrane	3	4.22535	0.00433595	HLA-B,HLA-F,HLA-E	71	29	20647	30.0831	0.540595	0.0431186	0.0375782
GOTERM_CC_DIRECT	GO:0031901~early_endosome_membrane	5	7.04225	0.00492925	SLC9A9,HLA-B,HLA-F,APPL2,HLA-E	71	202	20647	7.19809	0.587087	0.0464387	0.0404717

## Sheet: DAT_MCI-GO_MF
Category	Term	Count	%	PValue	Genes_List	Total	Pop_Hits	Pop_Total	Fold_Enrichment	Bonferroni	Benjamini	FDR
GOTERM_MF_DIRECT	GO:0005102~receptor_binding	11	15.493	2.60212e-06	FGB,GSTM2,DMTN,SERPINE2,RASA1,SERPINE1,HLA-B,APOE,HLA-F,CLU,HLA-E	71	412	18967	7.1324	0.000564501	0.00056466	0.000562058

## Sheet: DAT_MCI-KEGG
Category	Term	Count	%	PValue	Genes_List	Total	Pop_Hits	Pop_Total	Fold_Enrichment	Bonferroni	Benjamini	FDR
KEGG_PATHWAY	hsa04610:Complement_and_coagulation_cascades	7	9.85915	4.85423e-06	FGB,SERPINE2,VWF,PROS1,SERPINE1,F13A1,CLU	46	86	8644	15.2952	0.000708468	0.000708717	0.000669883
KEGG_PATHWAY	hsa05330:Allograft_rejection	5	7.04225	4.15783e-05	HLA-B,PRF1,GZMB,HLA-F,HLA-E	46	38	8644	24.7254	0.00605217	0.00248958	0.00235316
KEGG_PATHWAY	hsa05332:Graft-versus-host_disease	5	7.04225	6.20979e-05	HLA-B,PRF1,GZMB,HLA-F,HLA-E	46	42	8644	22.3706	0.0090256	0.00248958	0.00235316
KEGG_PATHWAY	hsa04940:Type_I_diabetes_mellitus	5	7.04225	6.82077e-05	HLA-B,PRF1,GZMB,HLA-F,HLA-E	46	43	8644	21.8504	0.00990923	0.00248958	0.00235316
KEGG_PATHWAY	hsa05320:Autoimmune_thyroid_disease	5	7.04225	0.000155819	HLA-B,PRF1,GZMB,HLA-F,HLA-E	46	53	8644	17.7276	0.0224945	0.00454991	0.0043006
KEGG_PATHWAY	hsa04218:Cellular_senescence	6	8.4507	0.00122531	SERPINE1,HLA-B,NFATC2,HLA-F,MCU,HLA-E	46	156	8644	7.22742	0.163898	0.0298159	0.0281821

## Sheet: DAT_MCI-Reactome
Category	Term	Count	%	PValue	Genes_List	Total	Pop_Hits	Pop_Total	Fold_Enrichment	Bonferroni	Benjamini	FDR
REACTOME_PATHWAY	R-HSA-114608~Platelet_degranulation	13	18.3099	4.1175e-12	FGB,SPARC,VWF,AHSG,PROS1,SERPINE1,ENDOD1,F13A1,PPBP,CLU,SYTL4,THBS1,TMX3	62	129	11044	17.951	1.39583e-09	1.10104e-09	1.06856e-09
REACTOME_PATHWAY	R-HSA-76005~Response_to_elevated_platelet_cytosolic_Ca2+	13	18.3099	6.49583e-12	FGB,SPARC,VWF,AHSG,PROS1,SERPINE1,ENDOD1,F13A1,PPBP,CLU,SYTL4,THBS1,TMX3	62	134	11044	17.2812	2.20208e-09	1.10104e-09	1.06856e-09
REACTOME_PATHWAY	R-HSA-6798695~Neutrophil_degranulation	18	25.3521	4.85628e-10	GCA,AHSG,HLA-B,PRG2,ANO6,PPBP,KCNAB2,RNASE3,EPX,OLFM4,RNASE2,DNAJC3,GLB1,TCN1,SIRPA,CTSD,ARSB,HMOX2	62	480	11044	6.67984	1.64628e-07	5.48759e-08	5.32572e-08
REACTOME_PATHWAY	R-HSA-76002~Platelet_activation,_signaling_and_aggregation	14	19.7183	1.39706e-09	FGB,SPARC,VWF,AHSG,PROS1,SERPINE1,ENDOD1,F13A1,PPBP,CLU,SYTL4,THBS1,GP5,TMX3	62	263	11044	9.48215	4.73605e-07	1.18401e-07	1.14909e-07
REACTOME_PATHWAY	R-HSA-168249~Innate_Immune_System	23	32.3944	2.14586e-08	FGB,GCA,AHSG,PROS1,HLA-B,PRG2,NFATC2,ANO6,PPBP,KCNAB2,RNASE3,EPX,OLFM4,RNASE2,CLU,HLA-E,DNAJC3,GLB1,TCN1,SIRPA,CTSD,ARSB,HMOX2	62	1068	11044	3.83611	7.27445e-06	1.37454e-06	1.334e-06
REACTOME_PATHWAY	R-HSA-109582~Hemostasis	18	25.3521	2.43282e-08	FGB,SPARC,SERPINE2,VWF,AHSG,ITGA2,PROS1,SERPINE1,ENDOD1,F13A1,PPBP,CLU,SYTL4,THBS1,GP5,TMX3,SIRPA,PDE5A	62	622	11044	5.15486	8.24722e-06	1.37454e-06	1.334e-06
REACTOME_PATHWAY	R-HSA-140877~Formation_of_Fibrin_Clot_(Clotting_Cascade)	6	8.4507	2.16835e-06	FGB,SERPINE2,VWF,PROS1,F13A1,GP5	62	39	11044	27.4045	0.0007348	0.00010501	0.000101912
REACTOME_PATHWAY	R-HSA-168256~Immune_System	28	39.4366	3.48352e-06	PROS1,F13A1,EPX,CLU,SIRPA,CTSD,ARSB,HMOX2,FGB,GCA,ERAP2,AHSG,HLA-B,PRG2,NFATC2,ANO6,KCNAB2,RNASE3,PPBP,OLFM4,RNASE2,HLA-F,HLA-E,DNAJC3,VAMP7,GLB1,TCN1,CD226	62	2054	11044	2.42824	0.00118022	0.000147614	0.00014326
REACTOME_PATHWAY	R-HSA-1474244~Extracellular_matrix_organization	9	12.6761	0.000227469	FGB,SPARC,VWF,ITGA2,SERPINE1,SERPINH1,THBS1,LTBP1,CTSD	62	300	11044	5.34387	0.0742221	0.00776738	0.00753826
REACTOME_PATHWAY	R-HSA-140875~Common_Pathway_of_Fibrin_Clot_Formation	4	5.6338	0.000229126	FGB,SERPINE2,PROS1,F13A1	62	22	11044	32.3871	0.0747421	0.00776738	0.00753826
REACTOME_PATHWAY	R-HSA-140837~Intrinsic_Pathway_of_Fibrin_Clot_Formation	4	5.6338	0.000262461	SERPINE2,VWF,PROS1,GP5	62	23	11044	30.979	0.0851416	0.00808857	0.00784997
REACTOME_PATHWAY	R-HSA-983170~Antigen_Presentation:Folding,assembly_and_peptide_loading_of_class_I_MHC	4	5.6338	0.0005289	ERAP2,HLA-B,HLA-F,HLA-E	62	29	11044	24.5695	0.164182	0.0149414	0.0145007
REACTOME_PATHWAY	R-HSA-1236977~Endosomal/Vacuolar_pathway	3	4.22535	0.00159847	HLA-B,HLA-F,HLA-E	62	11	11044	48.5806	0.418598	0.0416831	0.0404535

## Sheet: MCI_CTR-GO_BP
Category	Term	Count	%	PValue	Genes_List	Total	Pop_Hits	Pop_Total	Fold_Enrichment	Bonferroni	Benjamini	FDR
GOTERM_BP_DIRECT	GO:0070527~platelet_aggregation	11	10.1852	1.28124e-13	FGB,FGA,CSRP1,TUBB1,FGG,PLEK,HBB,ILK,GP1BA,TLN1,VCL	107	50	19453	39.9968	1.46185e-10	1.46189e-10	1.40936e-10
GOTERM_BP_DIRECT	GO:0007160~cell-matrix_adhesion	12	11.1111	1.82122e-11	FGB,ITGB1,FGA,ITGA2,ITGA2B,FGG,ZYX,ILK,ITGA6,EMILIN1,HPSE,VCL	107	109	19453	20.0151	2.07801e-08	1.039e-08	1.00167e-08
GOTERM_BP_DIRECT	GO:0007229~integrin-mediated_signaling_pathway	11	10.1852	4.88422e-10	CDC42,ITGB1,SRC,ITGA2,ITGA2B,PLEK,ZYX,ILK,PTPN11,ITGA6,TLN1	107	111	19453	18.0166	5.57289e-07	1.85763e-07	1.79088e-07
GOTERM_BP_DIRECT	GO:0007155~cell_adhesion	19	17.5926	1.53156e-09	FGB,ITGB1,VWF,SRC,ITGA2,ITGA2B,NEXN,GP1BA,PARVB,S100B,THBS1,GP5,MMRN1,CD9,ITGA6,EMILIN1,FOLR3,CD36,VCL	107	566	19453	6.10295	1.74751e-06	4.36878e-07	4.2118e-07
GOTERM_BP_DIRECT	GO:0007596~blood_coagulation	10	9.25926	1.97248e-09	FGB,FGA,MMRN1,VWF,ITGA2,PROS1,F13A1,GP1BA,CD36,GP5	107	93	19453	19.5488	2.2506e-06	4.5012e-07	4.33946e-07
GOTERM_BP_DIRECT	GO:1900026~positive_regulation_of_substrate_adhesion-dependent_cell_spreading	8	7.40741	5.24593e-09	FGB,CDC42,FGA,DMTN,FGG,ILK,HPSE,LIMS1	107	46	19453	31.618	5.98559e-06	9.97602e-07	9.61755e-07
GOTERM_BP_DIRECT	GO:0030168~platelet_activation	8	7.40741	9.54363e-08	FGB,FGA,VWF,SRC,FGG,CD9,GP1BA,GP6	107	69	19453	21.0787	0.000108887	1.55561e-05	1.49971e-05
GOTERM_BP_DIRECT	GO:0045921~positive_regulation_of_exocytosis	6	5.55556	1.3594e-07	FGB,FGA,FGG,RAB27B,SYTL4,SNCA	107	23	19453	47.4271	0.000155095	1.93884e-05	1.86917e-05
GOTERM_BP_DIRECT	GO:0030036~actin_cytoskeleton_organization	11	10.1852	5.61918e-07	PDLIM1,CDC42,INF2,DMTN,CTTN,CSRP1,ROCK2,PLEK,PARVB,SPTB,CORO1C	107	232	19453	8.62	0.000640944	7.12388e-05	6.86789e-05
GOTERM_BP_DIRECT	GO:0030194~positive_regulation_of_blood_coagulation	5	4.62963	1.87677e-06	DMTN,EMILIN1,CD36,HPSE,THBS1	107	17	19453	53.4717	0.00213911	0.00021414	0.000206445
GOTERM_BP_DIRECT	GO:0033627~cell_adhesion_mediated_by_integrin	6	5.55556	2.80063e-06	ITGB1,MMRN1,ITGA2,ITGA2B,ITGA6,EMILIN1	107	41	19453	26.6054	0.00319042	0.000288189	0.000277834
GOTERM_BP_DIRECT	GO:0042730~fibrinolysis	5	4.62963	3.03091e-06	FGB,FGA,PROS1,FGG,GP1BA	107	19	19453	47.8431	0.0034523	0.000288189	0.000277834
GOTERM_BP_DIRECT	GO:0072378~blood_coagulation,fibrin_clot_formation	4	3.7037	8.63348e-06	FGB,FGA,FGG,F13A1	107	8	19453	90.9019	0.00980248	0.000757754	0.000730525
GOTERM_BP_DIRECT	GO:0030032~lamellipodium_assembly	5	4.62963	4.28941e-05	ITGB1,CYFIP1,DMTN,PARVB,VCL	107	36	19453	25.2505	0.0477648	0.00328799	0.00316984
GOTERM_BP_DIRECT	GO:1901731~positive_regulation_of_platelet_aggregation	4	3.7037	4.32251e-05	DMTN,MMRN1,EMILIN1,GP6	107	13	19453	55.9396	0.0481244	0.00328799	0.00316984
GOTERM_BP_DIRECT	GO:0015670~carbon_dioxide_transport	4	3.7037	5.47958e-05	HBG1,CA2,HBB,HBD	107	14	19453	51.9439	0.0606092	0.00390762	0.00376721
GOTERM_BP_DIRECT	GO:0098609~cell-cell_adhesion	8	7.40741	9.63512e-05	PDLIM1,SRC,ITGA2,ITGA2B,ITGA6,TLN1,LIMS1,TJP2	107	195	19453	7.45861	0.104114	0.00646687	0.00623449
GOTERM_BP_DIRECT	GO:0051895~negative_regulation_of_focal_adhesion_assembly	4	3.7037	0.000120904	DMTN,SRC,THBS1,CORO1C	107	18	19453	40.4008	0.128867	0.00766399	0.0073886
GOTERM_BP_DIRECT	GO:0031623~receptor_internalization	5	4.62963	0.00017091	ITGB1,RALB,CD9,CD36,SNCA	107	51	19453	17.8239	0.177186	0.0102636	0.0098948
GOTERM_BP_DIRECT	GO:0031589~cell-substrate_adhesion	4	3.7037	0.000194732	ITGB1,VWF,ITGA2,ITGA6	107	21	19453	34.6293	0.199254	0.0111095	0.0107103
GOTERM_BP_DIRECT	GO:0051592~response_to_calcium_ion	5	4.62963	0.000229388	FGB,FGA,GDI1,FGG,THBS1	107	55	19453	16.5276	0.230306	0.0124634	0.0120156
GOTERM_BP_DIRECT	GO:0030031~cell_projection_assembly	4	3.7037	0.000292842	CDC42,CYFIP1,GSN,PARVB	107	24	19453	30.3006	0.284076	0.0151879	0.0146421
GOTERM_BP_DIRECT	GO:0051893~regulation_of_focal_adhesion_assembly	4	3.7037	0.00033146	ROCK2,TLN1,VCL,CORO1C	107	25	19453	29.0886	0.314947	0.0164433	0.0158524
GOTERM_BP_DIRECT	GO:0042744~hydrogen_peroxide_catabolic_process	4	3.7037	0.00046654	HBG1,HBB,HBD	107	28	19453	25.972	0.412833	0.0212929	0.0205278
GOTERM_BP_DIRECT	GO:1902042~negative_regulation_of_extrinsic_apoptotic_signaling_pathway_via_death_domain_receptors	4	3.7037	0.00046654	FGB,FGA,FGG,HMOX1	107	28	19453	25.972	0.412833	0.0212929	0.0205278
GOTERM_BP_DIRECT	GO:1990000~amyloid_fibril_formation	4	3.7037	0.000573634	FKBP1A,GSN,CD36,SNCA	107	30	19453	24.2405	0.480404	0.0251737	0.0242691
GOTERM_BP_DIRECT	GO:0043547~positive_regulation_of_GTPase_activity	7	6.48148	0.000609541	ITGB1,ITGA6,ASAP1,ASAP2,RSU1,MAPRE2,LIMS1	107	190	19453	6.69803	0.501274	0.0257588	0.0248332
GOTERM_BP_DIRECT	GO:2001237~negative_regulation_of_extrinsic_apoptotic_signaling_pathway	4	3.7037	0.00106786	CTTN,SRC,ITGA6,THBS1	107	37	19453	19.6545	0.704498	0.0420148	0.0405051
GOTERM_BP_DIRECT	GO:0010811~positive_regulation_of_cell-substrate_adhesion	4	3.7037	0.00106786	ITGA6,EMILIN1,RSU1,LIMS1	107	37	19453	19.6545	0.704498	0.0420148	0.0405051
GOTERM_BP_DIRECT	GO:0010572~positive_regulation_of_platelet_activation	3	2.77778	0.00128638	PLEK,GP1BA,GP5	107	10	19453	54.5411	0.769776	0.0489252	0.0471671
GOTERM_BP_DIRECT	GO:0030041~actin_filament_polymerization	4	3.7037	0.00134186	GSN,INF2,CTTN,PSTPIP2	107	40	19453	18.1804	0.783917	0.0493891	0.0476144
GOTERM_BP_DIRECT	GO:0006936~muscle_contraction	5	4.62963	0.00142537	TPM4,CALD1,TPM1,MYOF,SNTB1	107	89	19453	10.2137	0.803582	0.0508235	0.0489973
GOTERM_BP_DIRECT	GO:0031639~plasminogen_activation	3	2.77778	0.00156665	FGB,FGA,FGG	107	11	19453	49.5828	0.832865	0.0517683	0.0499081
GOTERM_BP_DIRECT	GO:0090277~positive_regulation_of_peptide_hormone_secretion	3	2.77778	0.00156665	FGB,FGA,FGG	107	11	19453	49.5828	0.832865	0.0517683	0.0499081
GOTERM_BP_DIRECT	GO:0007015~actin_filament_organization	6	5.55556	0.00159857	CDC42,GSN,TPM4,TPM1,TAGLN2,CORO1C	107	155	19453	7.03756	0.838851	0.0517683	0.0499081
GOTERM_BP_DIRECT	GO:0070374~positive_regulation_of_ERK1_and_ERK2_cascade	7	6.48148	0.00163336	FGB,FGA,SRC,FGG,PTPN11,CD36,HLA-DRB1	107	230	19453	5.53316	0.845132	0.0517683	0.0499081

[truncated: 4 more sheets: MCI_CTR-GO_CC, MCI_CTR-GO-MF, MCI_CTR-KEGG, MCI_CTR-Reactome]
